# Supplementary material for: Etrasimod Treatment Modulates Circulating and Lymph Node-Derived Lymphocytes in Crohn’s Disease
Source: Int J Mol Sci. 2026 Mar 6;27(5):2447. doi: 10.3390/ijms27052447 (PMC12986399; doi:10.3390/ijms27052447)
Supplement: Supplementary file 1 [file ijms-27-02447-s001.zip]

Archive with 1 entries (1 files):
- ijms-4138467-supplementary.pdf
